# Supplementary material for: Metronidazole Suspension for Paediatric Use in Developing Countries: Formulation, Quality, and Stability
Source: Pharmaceutics. 2025 Jun 17;17(6):787. doi: 10.3390/pharmaceutics17060787 (PMC12196289; doi:10.3390/pharmaceutics17060787)
Supplement: Supplementary file 1 [file pharmaceutics-17-00787-s001.zip]

Archive with 3 entries (2 files):
- supplementary files/
- supplementary files/excipient mixture supplementary matherial.xlsx
- supplementary files/HPLC UV-Vis supplementary matherial.xlsx
