# Supplementary material for: Metronidazole Suspension for Paediatric Use in Developing Countries: Formulation, Quality, and Stability
Source: Pharmaceutics. 2025 Jun 17;17(6):787. doi: 10.3390/pharmaceutics17060787 (PMC12196289; doi:10.3390/pharmaceutics17060787)
Supplement: Supplementary file 1 [file pharmaceutics-17-00787-s001.zip › supplementary files/excipient mixture supplementary matherial.xlsx]

## Sheet: Foglio1
INGREDIENTS	1	2	3	4	5	6	7	8	9	10	11	12	13	14	15	16	17	18	19	20	21	22	23	24	25	26	27	28	29	30	31	32	33
Banana flavour (water-soluble)			3-5%					3-5%
Citric acid monohydrate																															0.005		0.005
Depured water	q.b. to total volume	q.b. to total volume	q.b. to total volume	q.b. to total volume	q.b. to total volume	q.b. to total volume	q.b. to total volume	q.b. to total volume	q.b. to total volume	q.b. to total volume	q.b. to total volume	q.b. to total volume	q.b. to total volume	q.b. to total volume	q.b. to total volume	q.b. to total volume	q.b. to total volume	q.b. to total volume	q.b. to total volume	q.b. to total volume	q.b. to total volume	q.b. to total volume	q.b. to total volume	q.b. to total volume	q.b. to total volume	q.b. to total volume	q.b. to total volume	q.b. to total volume	q.b. to total volume	q.b. to total volume	q.b. to total volume	q.b. to total volume	q.b. to total volume
Erythritol									7-10%	7-10%	7-10%						7-10%		7-10%	7-10%			7-10%		7-10%	7-10%		7-10%		7-10%	7-10%
Ethanol																																	0,5-1%
Glucose																					0.25	0.25	0.25	0.25		0.25
Glycerol																					0.025	0.025	0.025	0.025		0.025
Lemon flavour (water-soluble)	3-5%				3-5%		3-5%		3-5%	3-5%		3-5%		3-5%		3-5%	3-5%	3-5%	3-5%	3-5%	3-5%	3-5%	3-5%	3-5%		3-5%			3-5%			3-5%	3-5%
Maltodextrin	7-10%					7-10%						7-10%	7-10%					7-10%	7-10%					7-10%	7-10%	7-10%	7-10%	7-10%		7-10%	7-10%
Microcrystalline cellulose	3-4%	3-4%	3-4%	3-4%	3-4%	3-4%	3-4%	3-4%	3-4%	3-4%	3-4%	3-4%	3-4%	3-4%	3-4%	3-4%	3-4%	3-4%	3-4%	3-4%	3-4%	3-4%	3-4%	3-4%	3-4%	3-4%	3-4%	3-4%	3-4%	3-4%	3-4%	3-4%
Orange flavor (water-soluble)				3-5%		3-5%					3-5%										3-5%	3-5%	3-5%	3-5%	3-5%	3-5%	3-5%	3-5%	3-5%	3-5%	3-5%	3-5%
Propylene glycol																					0.03	0.03	0.03	0.03		0.03
Sodium benzoate																											0.001	0.001	0.001	0.001	0.001
Sodium carboxymethyl cellulose	0.0075	0.0075	0.0075	0.0075	0.0075	0.0075	0.0075	0.0075	0.0075	0.0075	0.0075	0.0075	0.0075	0.0075	0.0075	0.0075	0.0075	0.0075	0.0075	0.0075	0.0075	0.0075	0.0075	0.0075	0.0075	0.0075	0.0075	0.0075	0.0075	0.0075	0.0075	0.0075
Sodium citrate																															0.005		0.005
Sodium methyl p-hydroxybenzoate	0.0008	0.0008	0.0008	0.0008	0.0008	0.0008	0.0008	0.0008	0.0008	0.0008	0.0008	0.0008	0.0008	0.0008	0.0008	0.0008	0.0008	0.0008	0.0008	0.0008	0.0008	0.0008	0.0008	0.0008	0.0008	0.0008						0.0008
Sodium saccharin												0.0015	0.0015	0.0015	0.0015	0.0015	0.0015	0.0015	0.0015	0.0015	0.0015	0.0015	0.0015	0.0015	0.0015	0.0015	0.0015	0.0015	0.0015	0.0015	0.0015		0.0015
Sorbitol solution 70%																					0.1	0.1	0.1	0.1		0.1
Strawberry flavour (water-soluble)		3-5%											3-5%		3-5%
Sucrose					0.12																0.12
Sucrose syrup	0.6	0.6	0.6	0.6	0.6	0.6	0.6	0.6	0.6	0.6	0.6	0.6	0.6	0.6	0.6	0.6	0.6	0.6	0.6	0.6									0.6			0.6	0.6
Polysorbate 80																					0.001	0.001	0.001	0.001		0.001	0.001		0.001	0.001	0.001
Xylitol						0.01	0.01	0.01		0.01	0.01			0.01	0.01	0.01	0.01	0.01		0.01		0.01							0.01
