# Supplementary material for: Metronidazole Suspension for Paediatric Use in Developing Countries: Formulation, Quality, and Stability
Source: Pharmaceutics. 2025 Jun 17;17(6):787. doi: 10.3390/pharmaceutics17060787 (PMC12196289; doi:10.3390/pharmaceutics17060787)
Supplement: Supplementary file 1 [file pharmaceutics-17-00787-s001.zip › supplementary files/HPLC UV-Vis supplementary matherial.xlsx]

## Sheet: HPLC
		Analyses	T0				T 180
							ROOM TEMPERATURE					THERMOSTATIC OVEN					FRIDGE
			Mean area value	Area values	Everage	SD	Mean area value	Area values	Everage	SD	Δ % compared to everage value at T0	Mean area values	Area values	Everage	SD	Δ % compared to everage value at T0	Mean area values	Area values	Everage	SD	Δ % compared to everage value at T0
Batch A	Lot A-1	1	2428.99	2426.89	2427.95	1.05008	2342.87	2344.02	2343.04	1.02198	-3.49803	2285.67	2287.32	2288.22	1.73984	-5.83229	2535.46	2537.02	2535.91	1.47825	4.44771
		2		2428.99				2341.98			-3.58201		2287.11			-5.84094		2534.23			4.33297
		3		2427.96				2343.11			-3.53549		2290.22			-5.71278		2536.48			4.42552
	Lot A-2	1		2430.23	2430.01	0.679891		2339.03	2338.44	0.570731	-3.70346		2277.64	2278.73	0.953788	-6.23065		2537.22	2536.4	1.75404	4.45595
		2		2429.24				2337.89			-3.7504		2279.43			-6.15737		2537.6			4.47147
		3		2430.54				2338.41			-3.72899		2279.13			-6.16955		2534.39			4.33935
	Lot A-3	1		2430.23	2429.01	1.36134		2345.83	2347.14	1.55738	-3.42351		2290.32	2290.07	0.455989	-5.70883		2532.6	2534.07	1.30937	4.26562
		2		2429.24				2348.86			-3.29877		2290.34			-5.7078		2534.49			4.34351
		3		2427.54				2346.72			-3.38687		2289.54			-5.74082		2535.11			4.36912
		Analyses	T0				T 180
							ROOM TEMPERATURE					THERMOSTATIC OVEN					FRIDGE
			Mean area value	Area values	Everage	SD	Mean area value	Area values	Everage	SD	Δ % compared to everage value at T0	Mean area values	Area values	Everage	SD	Δ % compared to everage value at T0	Mean area values	Area values	Everage	SD	Δ % compared to everage value at T0
Batch B	Lot B-1	1	2411.29	2410.49	2411.15	0.773893	2386.56	2385.11	2385.69	0.502394	-1.08592	2264.45	2264.18	2264.6	0.406243	-6.10107	2239.79	2239.65	2239.87	0.274651	-7.11837
		2		2412				2385.99			-1.04943		2264.64			-6.08199		2240.18			-7.09639
		3		2410.95				2385.97			-1.05026		2264.99			-6.06748		2239.79			-7.11256
	Lot B-2	1		2404.01	2404.01	2.0005		2386.83	2386.51	0.478435	-1.01459		2263.76	2263.92	0.876489	-6.11849		2240.22	2239.74	0.754785	-7.09473
		2		2406.01				2386.74			-1.01832		2263.14			-6.1442		2240.13			-7.09846
		3		2402.01				2385.96			-1.05067		2264.87			-6.07245		2238.87			-7.15071
	Lot B-3	1		2418	2418.72	1.26732		2387.34	2387.49	0.372335	-0.99344		2264.06	2264.82	0.655464	-6.10605		2239.69	2239.76	0.523864	-7.11671
		2		2420.19				2387.21			-0.998832		2265.21			-6.05835		2240.32			-7.09058
		3		2417.98				2387.91			-0.969802		2265.18			-6.0596		2239.28			-7.13371
		Analyses	T0				T 180
							ROOM TEMPERATURE					THERMOSTATIC OVEN					FRIDGE
			Mean area value	Area values	Everage	SD	Mean area value	Area values	Everage	SD	Δ % compared to mean area value at T0	Mean area values	Area values	Everage	SD	Δ % compared to everage value at T0	Mean area values	Area values	Everage	SD	Δ % compared to everage value at T0
Batch C	Lot C-1	1	2292.65	2292.65	2292.85	0.237136	2188.58	2188.54	2189.63	1.085	-4.54085	2395.7	2395.74	2396.35	0.835783	4.49675	2269.58	2268.31	2269.26	0.84949	-1.06146
		2		2293.11				2190.71			-4.4462		2396			4.50809		2269.54			-1.00781
		3		2292.78				2189.63			-4.4933		2397.3			4.56479		2269.94			-0.990365
	Lot C-2	1		2292.58	2292.53	1.39567		2187.02	2188.16	1.01943	-4.60715		2395.33	2394.84	0.559732	4.47886		2270.54	2270.15	0.468722	-0.964194
		2		2291.11				2188.99			-4.52122		2394.96			4.46272		2269.63			-1.00389
		3		2293.9				2188.46			-4.54434		2394.23			4.43088		2270.28			-0.975535
	Lot C-3	1		2291.88	2292.56	0.599083		2187.84	2187.97	1.70354	-4.57138		2395.72	2395.9	0.416453	4.49587		2269.54	2269.33	0.937248	-1.00781
		2		2292.79				2189.73			-4.48894		2396.38			4.52466		2268.31			-1.06146
		3		2293.01				2186.33			-4.63724		2395.61			4.49108		2270.15			-0.981205
T0: initial conditions; T180: 180 days of storage

## Sheet: UV-Vis
		Analyses	T0				T 180
							ROOM TEMPERATURE					THERMOSTATIC OVEN					FRIDGE
			Mean absorbance value	Absorbance values	Everage	SD	Mean absorbance value	Absorbance values	Everage	SD	Δ % compared to everage value at T0	Mean absorbance value	Absorbance values	Everage	SD	Δ % compared to everage value at T0	Mean absorbance value	Absorbance values	Everage	SD	Δ % compared to everage value at T0
Batch A	Lot A-1	1	2.2171	2.2152	2.21557	0.00266896	2.27436	2.2181	2.2442	0.0302144	0.045104	2.17356	2.1837	2.18127	0.00697591	-1.50647	2.25899	2.2883	2.272	0.0206342	3.2114
		2		2.2131				2.2372			0.90659		2.1734			-1.97104		2.2789			2.78743
		3		2.2184				2.2773			2.71526		2.1867			-1.37116		2.2488			1.4298
	Lot A-2	1		2.2146	2.21803	0.00665157		2.2699	2.2701	0.0159009	2.38149		2.1971	2.1852	0.0115659	-0.902079		2.2934	2.2687	0.0215307	3.44143
		2		2.2257				2.2861			3.11217		2.174			-1.94398		2.2539			1.65983
		3		2.2138				2.2543			1.67787		2.1845			-1.47039		2.2588			1.88084
	Lot A-3	1		2.2166	2.2177	0.0032909		2.2882	2.30877	0.018244	3.20689		2.1729	2.1542	0.0170871	-1.9936		2.2556	2.23627	0.0184709	1.7365
		2		2.2214				2.323			4.77651		2.1503			-3.01294		2.2344			0.780299
		3		2.2151				2.3151			4.42019		2.1394			-3.50458		2.2188			0.0766767
		Analyses	T0				T 180
							ROOM TEMPERATURE					THERMOSTATIC OVEN					FRIDGE
			Mean area value	Area values	Everage	SD	Mean area value	Area values	Everage	SD	Δ % compared to everage value at T0	Mean area values	Area values	Everage	SD	Δ % compared to mean absorbance value at T0	Mean area values	Area values	Everage	SD	Δ % compared to everage value at T0
Batch B	Lot B-1	1	2.24487	2.24456	2.24449	0.00121651	2.36694	2.3547	2.4086	0.0503787	4.89228	2.25521	2.2551	2.3641	0.10419	0.455507	2.01511	1.71623	1.85311	0.15163	-23.549
		2		2.24567				2.4545			9.33796		2.4627			9.70324		1.827			-18.6146
		3		2.24324				2.4166			7.64967		2.3745			5.77429		2.0161			-10.191
	Lot B-2	1		2.2595	2.25257	0.0202125		2.2284	2.30573	0.0780085	-0.733869		2.2569	2.24943	0.01068	0.535689		2.2521	2.13673	0.147163	0.321869
		2		2.2684				2.3844			6.21529		2.2372			-0.341865		1.971			-12.2
		3		2.2298				2.3044			2.65162		2.2542			0.415415		2.1871			-2.57362
	Lot B-3	1		2.2283	2.23757	0.0111218		2.1931	2.3865	0.300089	-2.30634		2.1941	2.1521	0.0448268	-2.26179		2.1541	2.0555	0.210132	-4.04363
		2		2.2345				2.2342			-0.475503		2.1049			-6.23529		1.8142			-19.1848
		3		2.2499				2.7322			21.7084		2.1573			-3.90108		2.1982			-2.07916
		Analyses	T0				T 180
							ROOM TEMPERATURE					THERMOSTATIC OVEN					FRIDGE
			Mean area value	Area values	Everage	SD	Mean area value	Area values	Everage	SD	Δ % compared to everage value at T0	Mean area values	Area values	Everage	SD	Δ % compared to everage value at T0	Mean area values	Area values	Everage	SD	Δ % compared to everage value at T0
Batch C	Lot C-1	1	2.16095	2.1323	2.25367	0.144216	2.29936	2.3989	2.32933	0.114399	11.0115	2.32952	2.239	2.36347	0.304984	3.612	2.08167	1.0027	1.82273	0.711516	-53.599
		2		2.4131				2.3918			10.683		2.1404			-0.950818		2.189			1.2982
		3		2.21562				2.1973			1.68229		2.711			25.4543		2.2765			5.34735
	Lot C-2	1		2.1402	2.1193	0.0944014		2.2717	2.19523	0.0707487	5.12522		2.3705	2.23683	0.116049	9.69729		2.1897	2.1992	0.0266516	1.33059
		2		2.2015				2.1819			0.969637		2.1782			0.798416		2.1786			0.816926
		3		2.0162				2.1321			-1.33491		2.1618			0.0394889		2.2293			3.16312
	Lot C-3	1		1.9682	2.10987	0.124074		2.189	2.3735	0.235461	1.2982		2.4901	2.38827	0.16163	15.2319		2.1474	2.22307	0.108918	-0.626886
		2		2.1622				2.2928			6.10165		2.4728			14.4313		2.1739			0.599429
		3		2.1992				2.6387			22.1085		2.2019			1.89516		2.3479			8.65146
T0: initial conditions; T180: 180 days of storage
